# Supplementary material for: The Cytokine Profile in Different Stages of Schistosomiasis Japonica
Source: Pathogens. 2023 Sep 27;12(10):1201. doi: 10.3390/pathogens12101201 (PMC10610117; doi:10.3390/pathogens12101201)
Supplement: Supplementary file 1 [file pathogens-12-01201-s001.zip]

Archive with 1 entries (1 files):
- pathogens-2537043-supplementary.pdf
